# Supplementary material for: Deep learning as a tool for neural data analysis: Speech classification and cross-frequency coupling in human sensorimotor cortex
Source: PLoS Comput Biol. 2019 Sep 16;15(9):e1007091. doi: 10.1371/journal.pcbi.1007091 (PMC6762206; doi:10.1371/journal.pcbi.1007091)
Supplement: S1 Appendix — The optimal hyperparameters for each subject and experiment stored in a YAML file. This also includes a README with links to Docker images which can run the preprocessing code and deep network code, trained model files, and plotting scripts and a link to download the raw data. (ZIP) [file pcbi.1007091.s004.zip]

Archive with 64 entries (62 files):
- S1_Appendix/
- S1_Appendix/README.txt
- S1_Appendix/yamls/
- S1_Appendix/yamls/README.txt
- S1_Appendix/yamls/EC9_hg_t_ds.yaml
- S1_Appendix/yamls/EC9_t_ds.yaml
- S1_Appendix/yamls/EC2_hg_b_ds.yaml
- S1_Appendix/yamls/GP33_hg.yaml
- S1_Appendix/yamls/GP31_b_ds.yaml
- S1_Appendix/yamls/EC9_hg_b_ds.yaml
- S1_Appendix/yamls/GP33_hg_09.yaml
- S1_Appendix/yamls/EC2_hg_08.yaml
- S1_Appendix/yamls/GP31_hg_t_ds.yaml
- S1_Appendix/yamls/GP33_hg_b_ds.yaml
- S1_Appendix/yamls/EC2_hg_a_ds.yaml
- S1_Appendix/yamls/EC9_g_ds.yaml
- S1_Appendix/yamls/GP33_hg_05.yaml
- S1_Appendix/yamls/EC2_hg.yaml
- S1_Appendix/yamls/EC2_b_ds.yaml
- S1_Appendix/yamls/EC2_hg_g_ds.yaml
- S1_Appendix/yamls/EC9_hg_08.yaml
- S1_Appendix/yamls/GP31_g_ds.yaml
- S1_Appendix/yamls/EC2_g_ds.yaml
- S1_Appendix/yamls/GP33_g_ds.yaml
- S1_Appendix/yamls/GP33_a_ds.yaml
- S1_Appendix/yamls/EC9_hg_09.yaml
- S1_Appendix/yamls/GP31_hg_05.yaml
- S1_Appendix/yamls/EC2_a_ds.yaml
- S1_Appendix/yamls/EC2_hg_05.yaml
- S1_Appendix/yamls/EC9_a_ds.yaml
- S1_Appendix/yamls/EC9_hg_ds_pca.yaml
- S1_Appendix/yamls/GP31_hg_06.yaml
- S1_Appendix/yamls/GP33_hg_08.yaml
- S1_Appendix/yamls/GP33_t_ds.yaml
- S1_Appendix/yamls/EC9_hg.yaml
- S1_Appendix/yamls/GP31_t_ds.yaml
- S1_Appendix/yamls/GP31_a_ds.yaml
- S1_Appendix/yamls/EC9_hg_g_ds.yaml
- S1_Appendix/yamls/GP33_hg_t_ds.yaml
- S1_Appendix/yamls/GP31_hg.yaml
- S1_Appendix/yamls/GP31_hg_a_ds.yaml
- S1_Appendix/yamls/EC2_hg_07.yaml
- S1_Appendix/yamls/GP31_hg_09.yaml
- S1_Appendix/yamls/EC9_hg_06.yaml
- S1_Appendix/yamls/EC2_hg_09.yaml
- S1_Appendix/yamls/EC9_hg_05.yaml
- S1_Appendix/yamls/EC9_hg_07.yaml
- S1_Appendix/yamls/GP33_hg_a_ds.yaml
- S1_Appendix/yamls/EC2_hg_06.yaml
- S1_Appendix/yamls/GP33_b_ds.yaml
- S1_Appendix/yamls/GP33_hg_07.yaml
- S1_Appendix/yamls/GP31_hg_b_ds.yaml
- S1_Appendix/yamls/GP31_hg_08.yaml
- S1_Appendix/yamls/GP33_hg_06.yaml
- S1_Appendix/yamls/EC2_t_ds.yaml
- S1_Appendix/yamls/GP33_hg_ds_pca.yaml
- S1_Appendix/yamls/EC2_hg_t_ds.yaml
- S1_Appendix/yamls/EC9_b_ds.yaml
- S1_Appendix/yamls/GP33_hg_g_ds.yaml
- S1_Appendix/yamls/EC2_hg_ds_pca.yaml
- S1_Appendix/yamls/GP31_hg_07.yaml
- S1_Appendix/yamls/EC9_hg_a_ds.yaml
- S1_Appendix/yamls/GP31_hg_ds_pca.yaml
- S1_Appendix/yamls/GP31_hg_g_ds.yaml
