# Supplementary material for: Deep learning as a tool for neural data analysis: Speech classification and cross-frequency coupling in human sensorimotor cortex
Source: PLoS Comput Biol. 2019 Sep 16;15(9):e1007091. doi: 10.1371/journal.pcbi.1007091 (PMC6762206; doi:10.1371/journal.pcbi.1007091)
Supplement: S1 Appendix — The optimal hyperparameters for each subject and experiment stored in a YAML file. This also includes a README with links to Docker images which can run the preprocessing code and deep network code, trained model files, and plotting scripts and a link to download the raw data. (ZIP) [file pcbi.1007091.s004.zip › S1_Appendix/README.txt]

The code and data required to reproduce the figures is described here

The code and model files are hosted at

https://doi.org/10.5281/zenodo.2646611

`cv_preprocess.tar.gz` contains scripts to preprocess the data from NWB files into HDF5 files that can be used for training deep networks.

`cv_deep_nets.tar.gz` contains scripts to train deep networks and run analysis on the networks.

`cv_nets.tar.gz` contains the trained deep and linear networks for the HG CV task.


The raw data files are hosted at

https://figshare.com/collections/Human_ECoG_speaking_consonant-vowel_syllables/4617263
