# Supplementary material for: Deep learning as a tool for neural data analysis: Speech classification and cross-frequency coupling in human sensorimotor cortex
Source: PLoS Comput Biol. 2019 Sep 16;15(9):e1007091. doi: 10.1371/journal.pcbi.1007091 (PMC6762206; doi:10.1371/journal.pcbi.1007091)
Supplement: S1 Appendix — The optimal hyperparameters for each subject and experiment stored in a YAML file. This also includes a README with links to Docker images which can run the preprocessing code and deep network code, trained model files, and plotting scripts and a link to download the raw data. (ZIP) [file pcbi.1007091.s004.zip › S1_Appendix/yamls/README.txt]

Trained model files and Docker containers for running preprocessing and training deep networks is available here

https://doi.org/10.5281/zenodo.2646611

Scripts for making the figures in the paper are here

https://github.com/BouchardLab/cv_paper_plots

The Subjects 1-4 in the paper correspond to EC2, EC9, GP31, and GP33 respectively.
