# Supplementary material for: Deep learning as a tool for neural data analysis: Speech classification and cross-frequency coupling in human sensorimotor cortex
Source: PLoS Comput Biol. 2019 Sep 16;15(9):e1007091. doi: 10.1371/journal.pcbi.1007091 (PMC6762206; doi:10.1371/journal.pcbi.1007091)
Supplement: S1 Appendix — The optimal hyperparameters for each subject and experiment stored in a YAML file. This also includes a README with links to Docker images which can run the preprocessing code and deep network code, trained model files, and plotting scripts and a link to download the raw data. (ZIP) [file pcbi.1007091.s004.zip › S1_Appendix/yamls/GP31_hg_06.yaml]

!obj:pylearn2.train.Train {
dataset: &train !obj:pylearn2.datasets.ecog_neuro.ECoG {
            subject: gp31,
            bands: [high gamma],
            which_set: 'train',
            center: True,
            pca: False,
            level_classes: True,
            consonant_prediction: False,
            vowel_prediction: False,
            two_headed: False,
            randomize_labels: False,
            frac_train: 0.6,
            pm_aug_range: 10,
            fold: 0,
            },
    model: !obj:pylearn2.models.mlp.MLP {
            input_space: !obj:pylearn2.space.Conv2DSpace {
             shape: [1, 1],
             channels: 21414
        },
            layers: [ 
                     !obj:pylearn2.models.mlp.Tanh {
layer_name: f0,
dim: 375,
istdev: 0.000128,
max_col_norm: 3.962374,
},
!obj:pylearn2.models.mlp.Softmax {
layer_name: y,
n_classes: 54,
istdev: 0.000128,
max_col_norm: 3.962374,
},

                        ],
    },
    algorithm: !obj:pylearn2.training_algorithms.sgd.SGD {
        batch_size: 170,
        learning_rate: 0.044187,
        train_iteration_mode: 'sequential',
        monitoring_dataset:
            {
                'train' : !obj:pylearn2.datasets.ecog_neuro.ECoG {
                                subject: gp31,
                                bands: [high gamma],
                                which_set: 'train',
                                center: True,
                                pca: False,
                                level_classes: True,
                                consonant_prediction: False,
                                vowel_prediction: False,
                                two_headed: False,
                                randomize_labels: False,
                                fold: 0,
                          },
                'valid' : !obj:pylearn2.datasets.ecog_neuro.ECoG {
                                subject: gp31,
                                bands: [high gamma],
                                which_set: 'valid',
                                center: True,
                                pca: False,
                                level_classes: True,
                                consonant_prediction: False,
                                vowel_prediction: False,
                                two_headed: False,
                                randomize_labels: False,
                                fold: 0,
                          },
                'test' : !obj:pylearn2.datasets.ecog_neuro.ECoG {
                                subject: gp31,
                                bands: [high gamma],
                                which_set: 'test',
                                center: True,
                                pca: False,
                                level_classes: True,
                                consonant_prediction: False,
                                vowel_prediction: False,
                                two_headed: False,
                                randomize_labels: False,
                                fold: 0,
                          },
            },
        monitoring_batch_size: 170,
        monitor_iteration_mode: 'sequential',
        cost: !obj:pylearn2.costs.cost.SumOfCosts {
costs: [
!obj:pylearn2.costs.mlp.dropout.Dropout {
default_input_include_prob: 0.187102,
default_input_scale: 3.032874,
input_include_probs: { f0: 0.807412 },
input_scales: { f0: 4.817531 },
},
!obj:pylearn2.costs.mlp.WeightDecay {
coeffs: { 'y': 0.036653,
f0: 0.036653,
},
},
],
},

        learning_rule: !obj:pylearn2.training_algorithms.learning_rule.Momentum {
            init_momentum: .5,
            nesterov_momentum: True
        },
        update_callbacks: !obj:pylearn2.training_algorithms.sgd.ExponentialDecay {
            decay_factor: 1.003675,
            min_lr: 0.000140
        },
        termination_criterion: !obj:pylearn2.termination_criteria.And {
            criteria: [
                !obj:pylearn2.termination_criteria.MonitorBased {
                    channel_name: "valid_y_misclass",
                    prop_decrease: 0.,
                    N: 10
                },
                !obj:pylearn2.termination_criteria.EpochCounter {
                    max_epochs: 87
                }
            ]
        }
    },
    extensions: [
        !obj:pylearn2.train_extensions.best_params.MonitorBasedSaveBest {
             channel_name: 'valid_y_misclass',
             save_path: /scratch2/scratchdirs/jlivezey/exps_ff/gp31_hg_06/11510623_fold0.pkl,
        },
    !obj:pylearn2.training_algorithms.learning_rule.MomentumAdjustor {
        start: 1,
        saturate: 13,
        final_momentum: 0.915724,
        }
    ]
}
